# Supplementary material for: Feasibility of comparing medical management and surgery (with neurosurgery or stereotactic radiosurgery) with medical management alone in people with symptomatic brain cavernoma – protocol for the Cavernomas: A Randomised Effectiveness (CARE) pilot trial
Source: BMJ Open. 2023 Aug 9;13(8):e075187. doi: 10.1136/bmjopen-2023-075187 (PMC10414059; doi:10.1136/bmjopen-2023-075187)
Supplement: Supplementary data [file bmjopen-2023-075187supp003.zip]

Archive with 36 entries (35 files):
- 02 PIL & CF/
- __MACOSX/._02 PIL & CF
- 02 PIL & CF/CARE - Information Study Child with Capacity Scotland Consent Form V1.0 22Mar2021.docx
- __MACOSX/02 PIL & CF/._CARE - Information Study Child with Capacity Scotland Consent Form V1.0 22Mar2021.docx
- 02 PIL & CF/CARE - Record of Consultation Adult Participant Representative V1.0 (27Jan2021).docx
- __MACOSX/02 PIL & CF/._CARE - Record of Consultation Adult Participant Representative V1.0 (27Jan2021).docx
- 02 PIL & CF/CARE - Supplementary PIL (Adult) V2.0 22Mar2021 Clean.docx
- __MACOSX/02 PIL & CF/._CARE - Supplementary PIL (Adult) V2.0 22Mar2021 Clean.docx
- 02 PIL & CF/CARE - Letter for Adult Participant Representative (LoC) V1.0 (27Jan2021).docx
- __MACOSX/02 PIL & CF/._CARE - Letter for Adult Participant Representative (LoC) V1.0 (27Jan2021).docx
- 02 PIL & CF/CARE - Consent Form (Adult) V2.0 22Mar2021 Clean.docx
- __MACOSX/02 PIL & CF/._CARE - Consent Form (Adult) V2.0 22Mar2021 Clean.docx
- 02 PIL & CF/CARE - Consent Form (Parent Guardian) V2.0 22Mar2021 Clean.docx
- __MACOSX/02 PIL & CF/._CARE - Consent Form (Parent Guardian) V2.0 22Mar2021 Clean.docx
- 02 PIL & CF/CARE - Information Study Verbal Consent to Audio Rec Form V1.0 09Dec2020.docx
- __MACOSX/02 PIL & CF/._CARE - Information Study Verbal Consent to Audio Rec Form V1.0 09Dec2020.docx
- 02 PIL & CF/CARE - Childrens 0-5 years PIL V1.0 07Dec2020.docx
- __MACOSX/02 PIL & CF/._CARE - Childrens 0-5 years PIL V1.0 07Dec2020.docx
- 02 PIL & CF/CARE - Young Persons PIL AF (11-15yrs) V1.0 08Dec2020.docx
- __MACOSX/02 PIL & CF/._CARE - Young Persons PIL AF (11-15yrs) V1.0 08Dec2020.docx
- 02 PIL & CF/CARE - Information Study Adult Patient Consent Form V2.0 22Mar2021 Clean.docx
- __MACOSX/02 PIL & CF/._CARE - Information Study Adult Patient Consent Form V2.0 22Mar2021 Clean.docx
- 02 PIL & CF/CARE - Short PIL (Parent Guardian) V1.0 28Jan2021.docx
- __MACOSX/02 PIL & CF/._CARE - Short PIL (Parent Guardian) V1.0 28Jan2021.docx
- 02 PIL & CF/CARE - Childrens 6-10 years PIL AF V1.0 08Dec2020.docx
- __MACOSX/02 PIL & CF/._CARE - Childrens 6-10 years PIL AF V1.0 08Dec2020.docx
- 02 PIL & CF/CARE - Supplementary PIL (Parent Guardian) V2.0 22Mar2021 Clean.docx
- __MACOSX/02 PIL & CF/._CARE - Supplementary PIL (Parent Guardian) V2.0 22Mar2021 Clean.docx
- 02 PIL & CF/CARE - Consent Form (Child With Capacity) - Scotland V2.0 (22Mar2021) Clean.docx
- __MACOSX/02 PIL & CF/._CARE - Consent Form (Child With Capacity) - Scotland V2.0 (22Mar2021) Clean.docx
- 02 PIL & CF/CARE - Information Study Health Care Professional PIS and CF V2.0 22Mar2021 Clean.docx
- __MACOSX/02 PIL & CF/._CARE - Information Study Health Care Professional PIS and CF V2.0 22Mar2021 Clean.docx
- 02 PIL & CF/CARE - Short PIL (Adult) V1.0 28Jan2021.docx
- __MACOSX/02 PIL & CF/._CARE - Short PIL (Adult) V1.0 28Jan2021.docx
- 02 PIL & CF/CARE - Information Study Parent Guardian Consent Form V2.0 22Mar2021 Clean.docx
- __MACOSX/02 PIL & CF/._CARE - Information Study Parent Guardian Consent Form V2.0 22Mar2021 Clean.docx
